# Supplementary material for: The promotive role of lncRNA MIR205HG in proliferation, invasion, and migration of melanoma cells via the JMJD2C/ALKBH5 axis
Source: PLoS One. 2024 Jan 22;19(1):e0290986. doi: 10.1371/journal.pone.0290986 (PMC10802967; doi:10.1371/journal.pone.0290986)
Supplement: S1 Data — (XLSX) [file pone.0290986.s003.xlsx]

## Sheet: Figure 1
Fig 1 MIR205HG downregulation inhibits proliferation of melanoma cells.
A: MIR205HG expression levels in cell lines were determined by RT-qPCR.
	RT-qPCR data of MIR205HG (GAPDH as internal reference)
	Sample		Ct values		△Ct	△△Ct	relative expression
			GAPDH	MIR205HG	MIR205HG	MIR205HG	MIR205HG
	PIG1	Replicate 1	17.69	22.28	4.59	0.0666667	0.954842
		Replicate 2	17.92	22.46	4.54	0.0166667	0.988514
		Replicate 3	17.77	22.21	4.44	-0.0833333	1.05946
		AVERAGE	17.7933	22.3167	4.52333	0	1.00094
		STDEV	0.116762	0.12897	0.0763763	0.0763763	0.0534061
	A375	Replicate 1	17.82	20.29	2.47	-2.12	4.34694
		Replicate 2	17.23	19.8	2.57	-1.97	3.91768
		Replicate 3	18.45	21.02	2.57	-1.87	3.65533
		AVERAGE	17.8333	20.37	2.53667	-1.98667	3.97332
		STDEV	0.610109	0.613922	0.057735	0.125831	0.349147
	A2058	Replicate 1	17.79	21.53	3.74	-0.85	1.8025
		Replicate 2	17.73	21.57	3.84	-0.7	1.6245
		Replicate 3	17.76	21.38	3.62	-0.82	1.76541
		AVERAGE	17.76	21.4933	3.73333	-0.79	1.7308
		STDEV	0.03	0.100167	0.110151	0.0793725	0.0939076
	SK-Mel-28	Replicate 1	17.59	20.62	3.03	-1.56	2.94854
		Replicate 2	17.33	20.48	3.15	-1.39	2.62079
		Replicate 3	16.97	19.93	2.96	-1.48	2.78949
		AVERAGE	17.2967	20.3433	3.04667	-1.47667	2.78627
		STDEV	0.311341	0.364737	0.0960902	0.085049	0.163899
	MV3	Replicate 1	17.25	20.6	3.35	-1.24	2.36199
		Replicate 2	16.68	19.91	3.23	-1.31	2.47942
		Replicate 3	17.53	20.79	3.26	-1.18	2.26577
		AVERAGE	17.1533	20.4333	3.28	-1.24333	2.36906
		STDEV	0.433167	0.463069	0.06245	0.0650641	0.106999
MIR205HG siRNAs (si-MIR205HG-1, si-MIR205HG-2, and si-MIR205HG-3) were transfected into A375 and A2058 cells, with si-NC as negative control.
B: Knockdown efficiency of MIR205HG siRNAs was determined by RT-qPCR.
	RT-qPCR data of MIR205HG (GAPDH as internal reference)								RT-qPCR data of MIR205HG (GAPDH as internal reference)
	Sample	A375	Ct values		△Ct	△△Ct	relative expression		Sample	A2058	Ct values		△Ct	△△Ct	relative expression
			GAPDH	MIR205HG	MIR205HG	MIR205HG	MIR205HG				GAPDH	MIR205HG	MIR205HG	MIR205HG	MIR205HG
	si-NC	Replicate 1	17.62	20.23	2.61	0.0766667	0.948246		si-NC	Replicate 1	17.83	21.81	3.98	-0.03	1.02101
		Replicate 2	17.71	20.17	2.46	-0.0733333	1.05214			Replicate 2	17.53	21.47	3.94	-0.07	1.04972
		Replicate 3	17.33	19.86	2.53	-0.00333333	1.00231			Replicate 3	16.92	21.03	4.11	0.1	0.933033
		AVERAGE	17.5533	20.0867	2.53333	1.4803e-16	1.0009			AVERAGE	17.4267	21.4367	4.01	2.96059e-16	1.00125
		STDEV	0.198578	0.198578	0.0750555	0.0750555	0.0519638			STDEV	0.463717	0.391067	0.0888819	0.0888819	0.0607993
	si-MIR205HG-1	Replicate 1	17.39	22.15	4.76	2.15	0.225313		si-MIR205HG-1	Replicate 1	17.74	23.48	5.74	1.76	0.295248
		Replicate 2	17.47	21.81	4.34	1.88	0.271684			Replicate 2	17.51	23.47	5.96	2.02	0.246558
		Replicate 3	18.27	23.18	4.91	2.38	0.192109			Replicate 3	17.08	22.8	5.72	1.61	0.327598
		AVERAGE	17.71	22.38	4.67	2.13667	0.229702			AVERAGE	17.4433	23.25	5.80667	1.79667	0.289802
		STDEV	0.486621	0.713372	0.295466	0.250267	0.0399683			STDEV	0.335012	0.389744	0.133167	0.207445	0.0407937
	si-MIR205HG-2	Replicate 1	17.57	21.48	3.91	1.3	0.406126		si-MIR205HG-2	Replicate 1	17.64	22.42	4.78	0.8	0.574349
		Replicate 2	17.86	21.31	3.45	0.99	0.503478			Replicate 2	17.73	22.8	5.07	1.13	0.456916
		Replicate 3	17.49	21.21	3.72	1.19	0.438303			Replicate 3	16.83	21.86	5.03	0.92	0.528509
		AVERAGE	17.64	21.3333	3.69333	1.16	0.449302			AVERAGE	17.4	22.36	4.96	0.95	0.519925
		STDEV	0.194679	0.136504	0.231157	0.157162	0.0495991			STDEV	0.495681	0.472864	0.157162	0.167033	0.0591855
	si-MIR205HG-3	Replicate 1	16.69	21	4.31	1.7	0.307786		si-MIR205HG-3	Replicate 1	16.77	22.04	5.27	1.29	0.408951
		Replicate 2	17.06	20.81	3.75	1.29	0.408951			Replicate 2	17.44	22.58	5.14	1.2	0.435275
		Replicate 3	17.57	21.56	3.99	1.46	0.363493			Replicate 3	17.12	22.72	5.6	1.49	0.356013
		AVERAGE	17.1067	21.1233	4.01667	1.48333	0.360077			AVERAGE	17.11	22.4467	5.33667	1.32667	0.40008
		STDEV	0.441852	0.389915	0.280951	0.205994	0.0506689			STDEV	0.335112	0.359073	0.237136	0.148436	0.0403692
C-D: Cell proliferation was evaluated by CCK-8 assay (C) and colony formation assay (D).
C	Sample	A375	0 h	24 h	48 h	72 h		Sample	A2058	0 h	24 h	48 h	72 h
	control	Replicate 1	0.207	0.407515	0.839	1.224		control	Replicate 1	0.204	0.275	0.609	1.126
		Replicate 2	0.147	0.333599	0.727	1.045			Replicate 2	0.125	0.372	0.523	1.073
		Replicate 3	0.246	0.428886	0.684	1.211			Replicate 3	0.151	0.343	0.638	0.951
		AVERAGE	0.2	0.39	0.75	1.16			AVERAGE	0.16	0.33	0.59	1.05
		STDEV	0.0498698	0.05	0.0800187	0.0998048			STDEV	0.0402616	0.0497896	0.059808	0.0897385
	si-NC	Replicate 1	0.216	0.409	0.815	1.219		si-NC	Replicate 1	0.175	0.405	0.564	1.075
		Replicate 2	0.144	0.336	0.711	1.142			Replicate 2	0.158	0.306	0.68	0.937
		Replicate 3	0.21	0.455	0.844	1.059			Replicate 3	0.117	0.339	0.646	0.988
		AVERAGE	0.19	0.4	0.79	1.14			AVERAGE	0.15	0.35	0.63	1
		STDEV	0.03995	0.0600083	0.0699357	0.0800187			STDEV	0.0298161	0.0504083	0.0596322	0.0697782
	si-MIR205HG-1	Replicate 1	0.189	0.284	0.378	0.571		si-MIR205HG-1	Replicate 1	0.163	0.294	0.463	0.586
		Replicate 2	0.185	0.358	0.477	0.482			Replicate 2	0.105	0.27	0.363	0.493
		Replicate 3	0.256	0.348	0.435	0.597			Replicate 3	0.182	0.216	0.404	0.571
		AVERAGE	0.21	0.33	0.43	0.55			AVERAGE	0.15	0.26	0.41	0.55
		STDEV	0.0398873	0.0401497	0.049689	0.0603075			STDEV	0.0401123	0.03995	0.0502693	0.04993
	si-MIR205HG-3	Replicate 1	0.244	0.374	0.543	0.77		si-MIR205HG-3	Replicate 1	0.127	0.289	0.512	0.781
		Replicate 2	0.189	0.275	0.565	0.657			Replicate 2	0.185	0.246	0.483	0.746
		Replicate 3	0.167	0.311	0.452	0.643			Replicate 3	0.168	0.304	0.415	0.664
		AVERAGE	0.2	0.32	0.52	0.69			AVERAGE	0.16	0.279667	0.47	0.730333
		STDEV	0.0396611	0.0501099	0.0599083	0.0696348			STDEV	0.0298161	0.0301054	0.0497896	0.0600528
D	Sample		control	si-NC	si-MIR205HG-1	si-MIR205HG-3
	A375	Replicate 1	262	284	112	162
		Replicate 2	273	268	97	146
		Replicate 3	228	229	92	129
		AVERAGE	254.333	260.333	100.333	145.667
		STDEV	23.4592	28.2902	10.4083	16.5025
	A2058	Replicate 1	222	177	82	112
		Replicate 2	200	211	85	104
		Replicate 3	179	195	72	86
		AVERAGE	200.333	194.333	79.6667	100.667
		STDEV	21.5019	17.0098	6.80686	13.3167

## Sheet: Figure 2
Fig 2 MIR205HG downregulation inhibits invasion and migration of melanoma cells.
A-B: Invasion (A) and migration (B) of A375 and A2058 cells were evaluated by Transwell assays.
A	Sample		control	si-NC	si-MIR205HG-1	si-MIR205HG-3
	A375	Replicate 1	154	174	58	83
		Replicate 2	183	159	67	77
		Replicate 3	169	149	54	70
		AVERAGE	168.667	160.667	59.6667	76.6667
		STDEV	14.5029	12.5831	6.65833	6.50641
	A2058	Replicate 1	163	167	57	68
		Replicate 2	150	145	50	59
		Replicate 3	138	154	45	54
		AVERAGE	150.333	155.333	50.6667	60.3333
		STDEV	12.5033	11.0604	6.02771	7.0946
B	Sample		control	si-NC	si-MIR205HG-1	si-MIR205HG-3
	A375	Replicate 1	260	216	81	97
		Replicate 2	231	247	86	90
		Replicate 3	201	210	72	115
		AVERAGE	230.667	224.333	79.6667	100.667
		STDEV	29.5014	19.8578	7.0946	12.897
	A2058	Replicate 1	195	210	67	81
		Replicate 2	182	194	81	92
		Replicate 3	224	176	64	96
		AVERAGE	200.333	193.333	70.6667	89.6667
		STDEV	21.5019	17.0098	9.07377	7.76745

## Sheet: Figure 3
Fig 3 MIR205HG binds to HuR and stabilizes JMJD2C expression.
A-B: Binding of MIR205HG to HuR (A) and HuR to JMJD2C (B) were analyzed by RIP.
A	Enrichment of MIR205HG (fold change)								Enrichment of MIR205HG (fold change)
	Sample	A375	Ct values		△Ct	△△Ct	relative expression		Sample	A2058	Ct values		△Ct	△△Ct	relative expression
			GAPDH	MIR205HG	MIR205HG	MIR205HG	MIR205HG				GAPDH	MIR205HG	MIR205HG	MIR205HG	MIR205HG
	IgG	Replicate 1	17.65	20.85	3.2	0.0666667	0.954842		IgG	Replicate 1	17.85	21.1	3.25	0.103333	0.93088
		Replicate 2	17.49	20.63	3.14	0.00666667	0.99539			Replicate 2	18.42	21.5	3.08	-0.0666667	1.04729
		Replicate 3	18.42	21.48	3.06	-0.0733333	1.05214			Replicate 3	18.36	21.47	3.11	-0.0366667	1.02574
		AVERAGE	17.8533	20.9867	3.13333	-1.4803e-16	1.00079			AVERAGE	18.21	21.3567	3.14667	-1.4803e-16	1.0013
		STDEV	0.497226	0.441173	0.0702377	0.0702377	0.0488761			STDEV	0.313209	0.222785	0.0907377	0.0907377	0.0619348
	HuR	Replicate 1	17.68	16.7	-0.98	-4.18	18.1261		HuR	Replicate 1	18.33	17.26	-1.07	-4.32	19.9733
		Replicate 2	18.33	17.49	-0.84	-3.98	15.7797			Replicate 2	18.41	17.24	-1.17	-4.25	19.0273
		Replicate 3	17.85	16.82	-1.03	-4.09	17.0299			Replicate 3	17.48	16.43	-1.05	-4.16	17.8766
		AVERAGE	17.9533	17.0033	-0.95	-4.08333	16.9786			AVERAGE	18.0733	16.9767	-1.09667	-4.24333	18.9591
		STDEV	0.337095	0.425715	0.0984886	0.100167	1.17405			STDEV	0.515396	0.473533	0.064291	0.0802081	1.05001
	Input	Replicate 1	18.33	16.9	-1.43	-4.63	24.761		Input	Replicate 1	17.852	16.6	-1.252	-4.502	22.6588
		Replicate 2	18.1	16.79	-1.31	-4.45	21.8566			Replicate 2	18.63	17.25	-1.38	-4.46	22.0087
		Replicate 3	17.93	16.4	-1.53	-4.59	24.0839			Replicate 3	18.09	16.86	-1.23	-4.34	20.2521
		AVERAGE	18.12	16.6967	-1.42333	-4.55667	23.5672			AVERAGE	18.1907	16.9033	-1.28733	-4.434	21.6399
		STDEV	0.200749	0.262742	0.110151	0.0945163	1.51959			STDEV	0.398649	0.327159	0.0810021	0.0840714	1.24502
B	Enrichment of JMJD2C (fold change)								Enrichment of JMJD2C (fold change)
	Sample	A375	Ct values		△Ct	△△Ct	relative expression		Sample	A2058	Ct values		△Ct	△△Ct	relative expression
			GAPDH	JMJD2C	JMJD2C	JMJD2C	JMJD2C				GAPDH	JMJD2C	JMJD2C	JMJD2C	JMJD2C
	IgG	Replicate 1	17.46	20.8	3.34	-0.0633333	1.04488		IgG	Replicate 1	17.52	21.3	3.78	-0.08	1.05702
		Replicate 2	18.45	21.82	3.37	-0.0333333	1.02337			Replicate 2	18.09	21.96	3.87	0.01	0.993092
		Replicate 3	16.86	20.36	3.5	0.0966667	0.935191			Replicate 3	16.96	20.89	3.93	0.07	0.952638
		AVERAGE	17.59	20.9933	3.40333	-1.4803e-16	1.00115			AVERAGE	17.5233	21.3833	3.86	-1.4803e-16	1.00092
		STDEV	0.802932	0.748955	0.085049	0.085049	0.0581228			STDEV	0.565007	0.539846	0.0754983	0.0754983	0.052628
	HuR	Replicate 1	18.14	16.94	-1.2	-4.54	23.2636		HuR	Replicate 1	18.24	17.78	-0.46	-4.24	18.8959
		Replicate 2	18.24	17.36	-0.88	-4.25	19.0273			Replicate 2	18.41	17.97	-0.44	-4.31	19.8353
		Replicate 3	18.33	17.33	-1	-4.5	22.6274			Replicate 3	18.64	18.46	-0.18	-4.11	17.2677
		AVERAGE	18.2367	17.21	-1.02667	-4.43	21.6394			AVERAGE	18.43	18.07	-0.36	-4.22	18.6663
		STDEV	0.0950438	0.234307	0.161658	0.157162	2.28441			STDEV	0.200749	0.350856	0.156205	0.101489	1.29914
	Input	Replicate 1	17.89	16.29	-1.6	-4.94	30.6965		Input	Replicate 1	17.25	16.39	-0.86	-4.64	24.9333
		Replicate 2	18.63	16.85	-1.78	-5.15	35.5062			Replicate 2	17.63	16.72	-0.91	-4.78	27.4741
		Replicate 3	18.41	16.79	-1.62	-5.12	34.7755			Replicate 3	18.6	17.66	-0.94	-4.87	29.2426
		AVERAGE	18.31	16.6433	-1.66667	-5.07	33.6594			AVERAGE	17.8267	16.9233	-0.903333	-4.76333	27.2167
		STDEV	0.38	0.307463	0.0986577	0.113578	2.59187			STDEV	0.696156	0.658964	0.0404145	0.115902	2.16617
C-D: JMJD2C expression levels were determined by RT-qPCR (C) and Western blot assay (D).
C	RT-qPCR data of JMJD2C (GAPDH as internal reference)
	Sample		Ct values		△Ct	△△Ct	relative expression
			GAPDH	JMJD2C	JMJD2C	JMJD2C	JMJD2C
	PIG1	Replicate 1	17.59	21.82	4.23	0.0633333	0.95705
		Replicate 2	17.93	22.03	4.1	-0.0666667	1.04729
		Replicate 3	17.07	21.24	4.17	0.00333333	0.997692
		AVERAGE	17.53	21.6967	4.16667	-2.96059e-16	1.00068
		STDEV	0.433128	0.409186	0.0650641	0.0650641	0.045196
	A375	Replicate 1	16.79	19.21	2.42	-1.81	3.50642
		Replicate 2	17.63	19.95	2.32	-1.78	3.43426
		Replicate 3	17.73	20	2.27	-1.9	3.73213
		AVERAGE	17.3833	19.72	2.33667	-1.83	3.55761
		STDEV	0.516269	0.44238	0.0763763	0.06245	0.155391
	A2058	Replicate 1	17.42	20.55	3.13	-1.1	2.14355
		Replicate 2	17.41	20.48	3.07	-1.03	2.04202
		Replicate 3	17.61	20.83	3.22	-0.95	1.93187
		AVERAGE	17.48	20.62	3.14	-1.02667	2.03915
		STDEV	0.112694	0.185203	0.0754983	0.0750555	0.105866
	SK-Mel-28	Replicate 1	16.58	19.09	2.51	-1.72	3.29436
		Replicate 2	17.74	20.18	2.44	-1.66	3.16017
		Replicate 3	16.88	19.47	2.59	-1.58	2.9897
		AVERAGE	17.0667	19.58	2.51333	-1.65333	3.14808
		STDEV	0.602107	0.553263	0.0750555	0.0702377	0.152692
	MV3	Replicate 1	16.51	19.28	2.77	-1.46	2.75108
		Replicate 2	17.35	20.02	2.67	-1.43	2.69447
		Replicate 3	17.57	20.42	2.85	-1.32	2.49666
		AVERAGE	17.1433	19.9067	2.76333	-1.40333	2.6474
		STDEV	0.559404	0.578389	0.090185	0.0737111	0.133581
	RT-qPCR data of JMJD2C (GAPDH as internal reference)								RT-qPCR data of JMJD2C (GAPDH as internal reference)
	Sample	A375	Ct values		△Ct	△△Ct	relative expression		Sample	A2058	Ct values		△Ct	△△Ct	relative expression
			GAPDH	JMJD2C	JMJD2C	JMJD2C	JMJD2C				GAPDH	JMJD2C	JMJD2C	JMJD2C	JMJD2C
	control	Replicate 1	16.93	20.17	3.24	-0.0566667	1.04006		control	Replicate 1	17.27	20.84	3.57	0.0966667	0.935191
		Replicate 2	16.25	19.52	3.27	-0.0266667	1.01866			Replicate 2	16.95	20.37	3.42	-0.0533333	1.03766
		Replicate 3	16.45	19.83	3.38	0.0833333	0.943874			Replicate 3	16.66	20.09	3.43	-0.0433333	1.03049
		AVERAGE	16.5433	19.84	3.29667	0	1.00086			AVERAGE	16.96	20.4333	3.47333	-1.4803e-16	1.00111
		STDEV	0.349476	0.325115	0.0737111	0.0737111	0.050501			STDEV	0.305123	0.37899	0.083865	0.083865	0.0572034
	si-NC	Replicate 1	16.96	20.12	3.16	-0.08	1.05702		si-NC	Replicate 1	17.59	21.14	3.55	-0.02	1.01396
		Replicate 2	17.54	20.93	3.39	0.12	0.920188			Replicate 2	17.31	20.76	3.45	0.03	0.97942
		Replicate 3	17.29	20.73	3.44	0.06	0.959264			Replicate 3	17.31	20.61	3.3	-0.13	1.09429
		AVERAGE	17.2633	20.5933	3.33	0.0333333	0.978823			AVERAGE	17.4033	20.8367	3.43333	-0.04	1.02922
		STDEV	0.290918	0.42194	0.149332	0.102632	0.0704809			STDEV	0.161658	0.273191	0.125831	0.0818535	0.0589384
	si-MIR205HG-1	Replicate 1	17.23	21.25	4.02	0.78	0.582367		si-MIR205HG-1	Replicate 1	18.09	22.1	4.01	0.44	0.737135
		Replicate 2	16.64	20.93	4.29	1.02	0.493116			Replicate 2	16.8	20.95	4.15	0.73	0.602904
		Replicate 3	17.36	21.47	4.11	0.73	0.602904			Replicate 3	17.72	21.79	4.07	0.64	0.641713
		AVERAGE	17.0767	21.2167	4.14	0.843333	0.559462			AVERAGE	17.5367	21.6133	4.07667	0.603333	0.660584
		STDEV	0.38371	0.271539	0.137477	0.155027	0.0583677			STDEV	0.664254	0.595007	0.0702377	0.148436	0.0690764
	si-MIR205HG-3	Replicate 1	17.28	21.11	3.83	0.59	0.664343		si-MIR205HG-3	Replicate 1	16.41	20.35	3.94	0.37	0.773782
		Replicate 2	16.56	20.52	3.96	0.69	0.619854			Replicate 2	18.12	22.09	3.97	0.55	0.68302
		Replicate 3	17.42	21.2	3.78	0.4	0.757858			Replicate 3	17.79	21.55	3.76	0.33	0.795536
		AVERAGE	17.0867	20.9433	3.85667	0.56	0.680685			AVERAGE	17.44	21.33	3.89	0.416667	0.75078
		STDEV	0.461447	0.369369	0.0929157	0.147309	0.0704387			STDEV	0.907138	0.890618	0.113578	0.117189	0.0596811
	si-MIR205HG-1 + NC	Replicate 1	17.69	21.68	3.99	0.75	0.594604		si-MIR205HG-1 + NC	Replicate 1	17.53	21.82	4.29	0.72	0.607097
		Replicate 2	17.36	21.7	4.34	1.07	0.476319			Replicate 2	17.5	21.72	4.22	0.8	0.574349
		Replicate 3	16.98	21.3	4.32	0.94	0.521233			Replicate 3	17.96	21.96	4	0.57	0.673617
		AVERAGE	17.3433	21.56	4.21667	0.92	0.530718			AVERAGE	17.6633	21.8333	4.17	0.696667	0.618354
		STDEV	0.355293	0.225389	0.196554	0.160935	0.0597101			STDEV	0.257358	0.120554	0.151327	0.116762	0.0505822
	si-MIR205HG-1 + HuR	Replicate 1	17.27	20.94	3.67	0.43	0.742262		si-MIR205HG-1 + HuR	Replicate 1	16.72	20.45	3.73	0.16	0.895025
		Replicate 2	17.29	21.06	3.77	0.5	0.707107			Replicate 2	17.59	21.41	3.82	0.4	0.757858
		Replicate 3	17.18	20.84	3.66	0.28	0.823591			Replicate 3	16.91	20.65	3.74	0.31	0.806642
		AVERAGE	17.2467	20.9467	3.7	0.403333	0.757653			AVERAGE	17.0733	20.8367	3.76333	0.29	0.819842
		STDEV	0.0585947	0.110151	0.0608276	0.112398	0.0597479			STDEV	0.45742	0.506491	0.0493288	0.121244	0.0695296
D	Sample		Grey level		Relative expression
			β-actin	JMJD2C	JMJD2C/β-actin
	PIG1	Replicate 1	237845	59365	0.249595
		Replicate 2	238079	53861	0.226232
		Replicate 3	239566	72870	0.304175
		AVERAGE	238497	62032	0.260001
		STDEV	933.431	9781.11	0.04
	A375	Replicate 1	246202	231050	0.938457
		Replicate 2	232608	211360	0.908653
		Replicate 3	240795	198148	0.822891
		AVERAGE	239868	213519	0.89
		STDEV	6844.21	16556.9	0.0599986
	A2058	Replicate 1	224882	110450	0.491146
		Replicate 2	240236	130613	0.543686
		Replicate 3	235732	109655	0.465168
		AVERAGE	233617	116906	0.5
		STDEV	7892.55	11877.3	0.0400008
	SK-Mel-28	Replicate 1	234905	184781	0.78662
		Replicate 2	221290	162929	0.736269
		Replicate 3	235946	157402	0.66711
		AVERAGE	230714	168371	0.73
		STDEV	8177.72	14478	0.0600011
	MV3	Replicate 1	248204	167247	0.673829
		Replicate 2	235418	135366	0.575003
		Replicate 3	233242	142550	0.611168
		AVERAGE	238955	148388	0.62
		STDEV	8083.71	16723	0.0500015
	Sample	A375	Grey level		Relative expression		Sample	A2058	Grey level		Relative expression
			β-actin	JMJD2C	JMJD2C/β-actin				β-actin	JMJD2C	JMJD2C/β-actin
	si-NC	Replicate 1	237173	240997	1.01612		si-NC	Replicate 1	247536	139673	0.564253
		Replicate 2	244256	209573	0.858006			Replicate 2	235941	111511	0.472622
		Replicate 3	243806	223294	0.915868			Replicate 3	233115	128942	0.553126
		AVERAGE	241745	224621	0.929999			AVERAGE	238864	126709	0.530001
		STDEV	3965.86	15754	0.0800005			STDEV	7641.94	14213.2	0.0500015
	si-MIR205HG-1	Replicate 1	235851	141011	0.597882		si-MIR205HG-1	Replicate 1	229231	87810	0.383063
		Replicate 2	232207	117975	0.50806			Replicate 2	243798	74115	0.304002
		Replicate 3	236507	114483	0.484058			Replicate 3	251665	83788	0.332935
		AVERAGE	234855	124490	0.53			AVERAGE	241565	81904.3	0.34
		STDEV	2316.57	14414	0.0600001			STDEV	11382.5	7039.13	0.0400016
	si-MIR205HG-3	Replicate 1	241803	175678	0.726534		si-MIR205HG-3	Replicate 1	230738	100733	0.436569
		Replicate 2	263184	182060	0.691759			Replicate 2	242375	87671	0.361716
		Replicate 3	240004	142011	0.591703			Replicate 3	229132	78298	0.341716
		AVERAGE	248330	166583	0.669999			AVERAGE	234082	88900.7	0.38
		STDEV	12895.1	21517.9	0.07			STDEV	7226.99	11267.9	0.05
	si-MIR205HG-1 + NC	Replicate 1	251513	152926	0.608024		si-MIR205HG-1 + NC	Replicate 1	234418	70594	0.301146
		Replicate 2	227108	125767	0.553776			Replicate 2	237556	84020	0.353685
		Replicate 3	246402	120294	0.488202			Replicate 3	231544	63714	0.27517
		AVERAGE	241674	132996	0.550001			AVERAGE	234506	72776	0.31
		STDEV	12871.1	17475.8	0.0600002			STDEV	3006.97	10327.4	0.0399993
	si-MIR205HG-1 + HuR	Replicate 1	238780	195127	0.817183		si-MIR205HG-1 + HuR	Replicate 1	232732	116059	0.498681
		Replicate 2	218522	169403	0.775222			Replicate 2	240902	111421	0.462516
		Replicate 3	225901	162105	0.717593			Replicate 3	231033	96757	0.418802
		AVERAGE	227734	175545	0.769999			AVERAGE	234889	108079	0.459999
		STDEV	10252.7	17346.6	0.05			STDEV	5276.25	10075.6	0.039999
E: After actinomycin D treatment, JMJD2C mRNA levels were determined by RT-qPCR.
	RT-qPCR data of JMJD2C (GAPDH as internal reference)
	Sample	A375	Ct values					△Ct				△△Ct				relative expression
			GAPDH	si-NC	si-MIR205HG-1	si-MIR205HG-1 + NC	si-MIR205HG-1 + HuR	si-NC	si-MIR205HG-1	si-MIR205HG-1 + NC	si-MIR205HG-1 + HuR	si-NC	si-MIR205HG-1	si-MIR205HG-1 + NC	si-MIR205HG-1 + HuR	si-NC	si-MIR205HG-1	si-MIR205HG-1 + NC	si-MIR205HG-1 + HuR
	0 h	Replicate 1	17.73	20.43	20.34	20.54	20.51	2.7	2.61	2.81	2.78	-0.05	-0.09	0.11	0.08	1.03526	1.06437	0.926588	0.946058
		Replicate 2	17.27	20.11	20.19	20.05	20.03	2.84	2.92	2.78	2.76	0.09	0.08	-0.06	-0.08	0.939523	0.946058	1.04247	1.05702
		Replicate 3	17.47	20.18	20.2	20.17	20.14	2.71	2.73	2.7	2.67	-0.04	0.02	-0.01	-0.04	1.02811	0.986233	1.00696	1.02811
		AVERAGE	17.49	20.24	20.2433	20.2533	20.2267	2.75	2.75333	2.76333	2.73667	0	0.00333333	0.0133333	-0.0133333	1.00097	0.998887	0.992003	1.0104
		STDEV	0.230651	0.168226	0.083865	0.255408	0.251462	0.0781025	0.156312	0.0568624	0.0585947	0.0781025	0.0862168	0.0873689	0.0832666	0.0533324	0.0601628	0.0593683	0.0575628
	3 h	Replicate 1	17.62	20.37	20.42	20.64	20.71	2.75	2.8	3.02	3.09	0.05	0.19	0.21	0.31	0.965936	0.876606	0.864537	0.806642
		Replicate 2	17.27	20.29	20.44	20.47	20.18	3.02	3.17	3.2	2.91	0.18	0.25	0.42	0.15	0.882703	0.840896	0.747425	0.90125
		Replicate 3	17.68	20.62	20.78	20.72	20.55	2.94	3.1	3.04	2.87	0.23	0.37	0.34	0.2	0.852635	0.773782	0.790041	0.870551
		AVERAGE	17.5233	20.4267	20.5467	20.61	20.48	2.90333	3.02333	3.08667	2.95667	0.153333	0.27	0.323333	0.22	0.900425	0.830428	0.800668	0.859481
		STDEV	0.221435	0.172143	0.20232	0.127671	0.271846	0.138684	0.196554	0.0986577	0.117189	0.0929157	0.0916515	0.105987	0.0818535	0.0586928	0.0522048	0.059275	0.048266
	6 h	Replicate 1	17.68	21.1	21.42	21.76	21.29	3.42	3.74	4.08	3.61	0.72	1.13	1.27	0.83	0.607097	0.456916	0.41466	0.562529
		Replicate 2	17.54	20.92	21.84	21.69	21.06	3.38	4.3	4.15	3.52	0.54	1.38	1.37	0.76	0.687771	0.384219	0.386891	0.590496
		Replicate 3	16.97	20.42	21.17	21.24	20.66	3.45	4.2	4.27	3.69	0.74	1.47	1.57	1.02	0.598739	0.360982	0.336808	0.493116
		AVERAGE	17.3967	20.8133	21.4767	21.5633	21.0033	3.41667	4.08	4.16667	3.60667	0.666667	1.32667	1.40333	0.87	0.631203	0.400706	0.379453	0.548714
		STDEV	0.376076	0.352326	0.338575	0.282194	0.3188	0.0351188	0.298664	0.0960902	0.085049	0.110151	0.176163	0.152753	0.134536	0.0491675	0.0500466	0.0394551	0.0501384
	12 h	Replicate 1	16.68	21.19	21.76	21.79	21.12	4.51	5.08	5.11	4.44	1.81	2.47	2.3	1.66	0.285191	0.180491	0.203063	0.316439
		Replicate 2	17.12	21.42	22.06	22.54	21.64	4.3	4.94	5.42	4.52	1.46	2.02	2.64	1.76	0.363493	0.246558	0.160428	0.295248
		Replicate 3	17.45	21.71	22.71	22.92	22.08	4.26	5.26	5.47	4.63	1.55	2.53	2.77	1.96	0.34151	0.173139	0.146604	0.257028
		AVERAGE	17.0833	21.44	22.1767	22.4167	21.6133	4.35667	5.09333	5.33333	4.53	1.60667	2.34	2.57	1.79333	0.330065	0.200063	0.170032	0.289572
		STDEV	0.386307	0.260576	0.485627	0.575007	0.480555	0.134288	0.160416	0.195021	0.0953939	0.181751	0.278747	0.242693	0.152753	0.0403863	0.0404338	0.0294291	0.0301093
	RT-qPCR data of JMJD2C (GAPDH as internal reference)
	Sample	A2058	Ct values					△Ct				△△Ct				relative expression
			GAPDH	si-NC	si-MIR205HG-1	si-MIR205HG-1 + NC	si-MIR205HG-1 + HuR	si-NC	si-MIR205HG-1	si-MIR205HG-1 + NC	si-MIR205HG-1 + HuR	si-NC	si-MIR205HG-1	si-MIR205HG-1 + NC	si-MIR205HG-1 + HuR	si-NC	si-MIR205HG-1	si-MIR205HG-1 + NC	si-MIR205HG-1 + HuR
	0 h	Replicate 1	16.95	20.58	20.68	20.66	20.66	3.63	3.73	3.71	3.71	0.0733333	0.1	0.08	0.08	0.950439	0.933033	0.946058	0.946058
		Replicate 2	16.81	20.38	20.33	20.35	20.32	3.57	3.52	3.54	3.51	0.0133333	-0.05	-0.03	-0.06	0.990801	1.03526	1.02101	1.04247
		Replicate 3	17.15	20.62	20.62	20.53	20.61	3.47	3.47	3.38	3.46	-0.0866667	0	-0.09	-0.01	1.06191	1	1.06437	1.00696
		AVERAGE	16.97	20.5267	20.5433	20.5133	20.53	3.55667	3.57333	3.54333	3.56	1.4803e-16	0.0166667	-0.0133333	0.00333333	1.00105	0.989433	1.01048	0.998493
		STDEV	0.17088	0.128582	0.187172	0.155671	0.183576	0.080829	0.137961	0.165025	0.132288	0.080829	0.0763763	0.0862168	0.070946	0.0564397	0.0519287	0.0598553	0.048758
	3 h	Replicate 1	16.92	20.81	21.04	21.04	21	3.89	4.12	4.12	4.08	0.26	0.39	0.41	0.37	0.835088	0.76313	0.752623	0.773782
		Replicate 2	16.68	20.45	20.38	20.41	20.42	3.77	3.7	3.73	3.74	0.2	0.18	0.19	0.23	0.870551	0.882703	0.876606	0.852635
		Replicate 3	17.43	21	21.31	21.08	21.06	3.57	3.88	3.65	3.63	0.1	0.41	0.27	0.17	0.933033	0.752623	0.82932	0.888843
		AVERAGE	17.01	20.7533	20.91	20.8433	20.8267	3.74333	3.9	3.83333	3.81667	0.186667	0.326667	0.29	0.256667	0.879557	0.799485	0.819516	0.83842
		STDEV	0.383014	0.279344	0.478435	0.37581	0.353459	0.161658	0.210713	0.251462	0.234592	0.080829	0.12741	0.111355	0.102632	0.0495898	0.0722598	0.0625698	0.0588325
	6 h	Replicate 1	17.57	21.65	22.34	22.37	22.1	4.08	4.77	4.8	4.53	0.45	1.04	1.09	0.82	0.732043	0.486327	0.469761	0.566442
		Replicate 2	16.69	20.7	21.16	21.04	20.79	4.01	4.47	4.35	4.1	0.44	0.95	0.81	0.59	0.737135	0.517632	0.570382	0.664343
		Replicate 3	16.82	20.95	21.06	21.32	20.95	4.13	4.24	4.5	4.13	0.66	0.77	1.12	0.67	0.632878	0.586417	0.460094	0.628507
		AVERAGE	17.0267	21.1	21.52	21.5767	21.28	4.07333	4.49333	4.55	4.25333	0.516667	0.92	1.00667	0.693333	0.700685	0.530126	0.500079	0.619764
		STDEV	0.475009	0.492443	0.711899	0.701166	0.714633	0.0602771	0.265769	0.229129	0.240069	0.124231	0.137477	0.170978	0.116762	0.0587777	0.0512012	0.0610756	0.0495326
	12 h	Replicate 1	17.84	23	23.71	23.84	23.15	5.16	5.87	6	5.31	1.53	2.14	2.29	1.6	0.346277	0.22688	0.204476	0.329877
		Replicate 2	17.46	22.2	22.89	23.16	22.31	4.74	5.43	5.7	4.85	1.17	1.91	2.16	1.34	0.444421	0.266093	0.223756	0.395021
		Replicate 3	17.21	21.97	22.49	22.52	22.3	4.76	5.28	5.31	5.09	1.29	1.81	1.93	1.63	0.408951	0.285191	0.262429	0.323088
		AVERAGE	17.5033	22.39	23.03	23.1733	22.5867	4.88667	5.52667	5.67	5.08333	1.33	1.95333	2.12667	1.52333	0.399883	0.259388	0.23022	0.349329
		STDEV	0.317228	0.540648	0.621932	0.660101	0.487887	0.236925	0.306649	0.345977	0.230072	0.183303	0.169214	0.1823	0.159478	0.0496964	0.0297282	0.0295126	0.0397158
Cells were transfected with pcDNA3.1-HuR (HuR), with pcDNA3.1 empty vector (NC) as negative control.
F-G: HuR expression levels were determined by RT-qPCR (F) and Western blot assay (G).
F	RT-qPCR data of HuR (GAPDH as internal reference)								RT-qPCR data of HuR (GAPDH as internal reference)
	Sample	A375	Ct values		△Ct	△△Ct	relative expression		Sample	A2058	Ct values		△Ct	△△Ct	relative expression
			GAPDH	HuR	HuR	HuR	HuR				GAPDH	HuR	HuR	HuR	HuR
	NC	Replicate 1	17.46	22.25	4.79	-0.0866667	1.06191		NC	Replicate 1	17.79	22.23	4.44	-0.0966667	1.0693
		Replicate 2	17.41	22.35	4.94	0.0633333	0.95705			Replicate 2	17.23	21.84	4.61	0.0733333	0.950439
		Replicate 3	17.22	22.12	4.9	0.0233333	0.983957			Replicate 3	16.92	21.48	4.56	0.0233333	0.983957
		AVERAGE	17.3633	22.24	4.87667	-2.96059e-16	1.00097			AVERAGE	17.3133	21.85	4.53667	2.96059e-16	1.00123
		STDEV	0.126623	0.115326	0.0776745	0.0776745	0.0544635			STDEV	0.440946	0.3751	0.0873689	0.0873689	0.0612845
	HuR	Replicate 1	17.36	17.7	0.34	-4.45	21.8566		HuR	Replicate 1	17.38	17.02	-0.36	-4.8	27.8576
		Replicate 2	17.41	17.73	0.32	-4.62	24.59			Replicate 2	17.85	17.83	-0.02	-4.63	24.761
		Replicate 3	17.69	18.03	0.34	-4.56	23.5883			Replicate 3	17.79	17.62	-0.17	-4.73	26.5382
		AVERAGE	17.4867	17.82	0.333333	-4.54333	23.345			AVERAGE	17.6733	17.49	-0.183333	-4.72	26.3856
		STDEV	0.177858	0.182483	0.011547	0.0862168	1.38283			STDEV	0.255799	0.420357	0.170392	0.08544	1.55392
G	Sample	A375	Grey level		Relative expression		Sample	A2058	Grey level		Relative expression
			β-actin	HuR	HuR/β-actin				β-actin	HuR	HuR/β-actin
	NC	Replicate 1	236791	179389	0.757584		NC	Replicate 1	239131	117171	0.489987
		Replicate 2	255961	163264	0.637847			Replicate 2	240579	144368	0.600086
		Replicate 3	241799	170364	0.704569			Replicate 3	226794	140596	0.619928
		AVERAGE	244850	171006	0.7			AVERAGE	235501	134045	0.57
		STDEV	9942.6	8081.63	0.0599989			STDEV	7575.45	14734.5	0.0700004
	HuR	Replicate 1	247094	333408	1.34932		HuR	Replicate 1	245759	305273	1.24216
		Replicate 2	232057	345032	1.48684			Replicate 2	242977	335974	1.38274
		Replicate 3	256789	396441	1.54384			Replicate 3	236992	287968	1.2151
		AVERAGE	245313	358294	1.46			AVERAGE	241909	309738	1.28
		STDEV	12461.8	33543.9	0.100001			STDEV	4479.96	24312.5	0.0899989

## Sheet: Figure 4
Fig 4 JMJD2C reverses the inhibition of melanoma cell proliferation, invasion, and migration caused by silencing MIR205HG.
Cells were transfected with pcDNA3.1-JMJD2C (JMJD2C), with pcDNA3.1 empty vector (NC) as negative control.
A-B: JMJD2C expression levels were determined by RT-qPCR (A) and Western blot assay (B).
A	RT-qPCR data of JMJD2C (GAPDH as internal reference)
	Sample		Ct values		△Ct	△△Ct	relative expression
			GAPDH	JMJD2C	JMJD2C	JMJD2C	JMJD2C
	NC	Replicate 1	17.03	20.11	3.08	-0.0866667	1.06191
		Replicate 2	16.79	20.02	3.23	0.0633333	0.95705
		Replicate 3	17.02	20.21	3.19	0.0233333	0.983957
		AVERAGE	16.9467	20.1133	3.16667	1.4803e-16	1.00097
		STDEV	0.135769	0.0950438	0.0776745	0.0776745	0.0544635
	JMJD2C	Replicate 1	17.62	16.46	-1.16	-4.24	18.8959
		Replicate 2	17.62	16.42	-1.2	-4.43	21.5557
		Replicate 3	17.52	16.35	-1.17	-4.36	20.5348
		AVERAGE	17.5867	16.41	-1.17667	-4.34333	20.3288
		STDEV	0.057735	0.0556776	0.0208167	0.0960902	1.34184
B	Sample		Grey level		Relative expression
			β-actin	JMJD2C	JMJD2C/β-actin
	si-MIR205HG-1	Replicate 1	229765	100324	0.436637
		Replicate 2	244895	136150	0.555953
		Replicate 3	251534	127631	0.507411
		AVERAGE	242065	121368	0.5
		STDEV	11157.1	18716.1	0.0600017
	si-MIR205HG-1 + NC	Replicate 1	248384	127806	0.51455
		Replicate 2	217279	98402	0.452883
		Replicate 3	243117	144063	0.592567
		AVERAGE	236260	123424	0.52
		STDEV	16647.6	23143.8	0.070001
	si-MIR205HG-1 + JMJD2C	Replicate 1	244179	347275	1.42221
		Replicate 2	229962	306797	1.33412
		Replicate 3	225505	345849	1.53366
		AVERAGE	233215	333307	1.43
		STDEV	9752.83	22969.4	0.0999995
C-D: Cell proliferation was evaluated by CCK-8 assay (C) and colony formation assay (D).
C	Sample		0 h	24 h	48 h	72 h
	si-MIR205HG-1	Replicate 1	0.197	0.377	0.444	0.532
		Replicate 2	0.162	0.283	0.503	0.561
		Replicate 3	0.241	0.3	0.404	0.647
		AVERAGE	0.2	0.32	0.450333	0.58
		STDEV	0.0395854	0.0500899	0.0498029	0.059808
	si-MIR205HG-1 + NC	Replicate 1	0.178	0.289	0.456	0.531
		Replicate 2	0.198	0.267	0.381	0.495
		Replicate 3	0.255	0.344	0.394	0.594
		AVERAGE	0.210333	0.3	0.410333	0.54
		STDEV	0.0399541	0.0396611	0.0400791	0.0501099
	si-MIR205HG-1 + JMJD2C	Replicate 1	0.185	0.389	0.603	0.921
		Replicate 2	0.163	0.314	0.57	0.781
		Replicate 3	0.222	0.376	0.687	0.848
		AVERAGE	0.19	0.359667	0.62	0.85
		STDEV	0.0298161	0.0400791	0.0603241	0.0700214
D	Sample	si-MIR205HG-1	si-MIR205HG-1 + NC	si-MIR205HG-1 + JMJD2C
	Replicate 1	115	110	176
	Replicate 2	93	90	160
	Replicate 3	111	96	193
	AVERAGE	106.333	98.6667	176.333
	STDEV	11.7189	10.2632	16.5025
E-F: Cell invasion (E) and migration (F) were evaluated by Transwell assays.
E	Sample	si-MIR205HG-1	si-MIR205HG-1 + NC	si-MIR205HG-1 + JMJD2C
	Replicate 1	54	62	113
	Replicate 2	61	69	100
	Replicate 3	51	60	116
	AVERAGE	55.3333	63.6667	109.667
	STDEV	5.1316	4.72582	8.5049
F	Sample	si-MIR205HG-1	si-MIR205HG-1 + NC	si-MIR205HG-1 + JMJD2C
	Replicate 1	86	91	179
	Replicate 2	75	81	140
	Replicate 3	81	78	162
	AVERAGE	80.6667	83.3333	160.333
	STDEV	5.50757	6.80686	19.5533

## Sheet: Figure 5
Fig 5 JMJD2C reduces H3K9me3 enrichment in the ALKBH5 promoter region and promotes ALKBH5 transcription.
A-B: JMJD2C (A) or H3K9me3 (B) enrichment in the ALKBH5 promoter region was analyzed by the ChIP assay.
A	Enrichment of ALKBH5 (fold change)
	Sample	A375	Ct values						△Ct					△△Ct					relative expression
			GAPDH	si-NC	si-MIR205HG-1	si-MIR205HG-3	si-MIR205HG-1 + NC	si-MIR205HG-1 + JMJD2C	si-NC	si-MIR205HG-1	si-MIR205HG-3	si-MIR205HG-1 + NC	si-MIR205HG-1 + JMJD2C	si-NC	si-MIR205HG-1	si-MIR205HG-3	si-MIR205HG-1 + NC	si-MIR205HG-1 + JMJD2C	si-NC	si-MIR205HG-1	si-MIR205HG-3	si-MIR205HG-1 + NC	si-MIR205HG-1 + JMJD2C
	IgG	Replicate 1	17.33	21.76	21.76	21.7	21.72	21.76	4.43	4.43	4.37	4.39	4.43	-0.04	0	-0.06	-0.04	0	1.02811	1	1.04247	1.02811	1
		Replicate 2	16.47	21.03	21.12	21.07	20.88	20.89	4.56	4.65	4.6	4.41	4.42	0.09	0.09	0.04	-0.15	-0.14	0.939523	0.939523	0.972655	1.10957	1.10191
		Replicate 3	17.06	21.48	21.4	21.58	21.55	21.63	4.42	4.34	4.52	4.49	4.57	-0.05	-0.08	0.1	0.07	0.15	1.03526	1.05702	0.933033	0.952638	0.90125
		AVERAGE	16.9533	21.4233	21.4267	21.45	21.3833	21.4267	4.47	4.47333	4.49667	4.43	4.47333	0	0.00333333	0.0266667	-0.04	0.00333333	1.00097	0.998847	0.982718	1.03011	1.00105
		STDEV	0.439811	0.368284	0.320832	0.334515	0.44411	0.46929	0.0781025	0.159478	0.116762	0.052915	0.083865	0.0781025	0.085049	0.080829	0.11	0.145029	0.0533324	0.0587561	0.055406	0.0784847	0.100331
	JMJD2C	Replicate 1	17.22	18.71	20.14	19.93	20.18	19.13	1.49	2.92	2.71	2.96	1.91	-2.94	-1.51	-1.66	-1.43	-2.52	7.67411	2.8481	3.16017	2.69447	5.73582
		Replicate 2	17.65	19.35	20.97	20.5	20.76	19.5	1.7	3.32	2.85	3.11	1.85	-2.86	-1.33	-1.75	-1.3	-2.57	7.26015	2.51403	3.36359	2.46229	5.93809
		Replicate 3	16.99	18.41	19.9	19.94	20.07	18.92	1.42	2.91	2.95	3.08	1.93	-3	-1.43	-1.57	-1.41	-2.64	8	2.69447	2.96905	2.65737	6.23332
		AVERAGE	17.2867	18.8233	20.3367	20.1233	20.3367	19.1833	1.53667	3.05	2.83667	3.05	1.89667	-2.93333	-1.42333	-1.66	-1.38	-2.57667	7.64476	2.68553	3.16427	2.60471	5.96908
		STDEV	0.335012	0.480139	0.561456	0.326241	0.37072	0.293655	0.145717	0.23388	0.120554	0.0793725	0.0416333	0.0702377	0.090185	0.09	0.07	0.0602771	0.370796	0.167216	0.197301	0.124726	0.250191
	Enrichment of ALKBH5 (fold change)
	Sample	A2058	Ct values				△Ct			△△Ct			relative expression
			GAPDH	si-NC	si-MIR205HG-1	si-MIR205HG-3	si-NC	si-MIR205HG-1	si-MIR205HG-3	si-NC	si-MIR205HG-1	si-MIR205HG-3	si-NC	si-MIR205HG-1	si-MIR205HG-3
	IgG	Replicate 1	17.33	21.89	21.89	21.95	4.56	4.56	4.62	0.0833333	0	0.06	0.943874	1	0.959264
		Replicate 2	18.14	22.62	22.5	22.71	4.48	4.36	4.57	0.00333333	-0.12	0.09	0.997692	1.08673	0.939523
		Replicate 3	18.33	22.72	22.86	22.68	4.39	4.53	4.35	-0.0866667	0.14	-0.04	1.06191	0.907519	1.02811
		AVERAGE	17.9333	22.41	22.4167	22.4467	4.47667	4.48333	4.51333	2.96059e-16	0.00666667	0.0366667	1.00116	0.998085	0.975634
		STDEV	0.531068	0.4531	0.49034	0.430387	0.085049	0.107858	0.143643	0.085049	0.130128	0.0680686	0.0590961	0.0896232	0.0465087
	JMJD2C	Replicate 1	17.66	19.36	20.44	20.43	1.7	2.78	2.77	-2.86	-1.78	-1.85	7.26015	3.43426	3.605
		Replicate 2	18.25	19.95	20.9	21.01	1.7	2.65	2.76	-2.78	-1.71	-1.81	6.86852	3.27161	3.50642
		Replicate 3	17.84	19.46	20.76	20.23	1.62	2.92	2.39	-2.77	-1.61	-1.96	6.82108	3.05252	3.89062
		AVERAGE	17.9167	19.59	20.7	20.5567	1.67333	2.78333	2.64	-2.80333	-1.7	-1.87333	6.98325	3.2528	3.66735
		STDEV	0.302379	0.315753	0.235797	0.405134	0.046188	0.135031	0.216564	0.0493288	0.08544	0.0776745	0.240974	0.191566	0.199542
B	Enrichment of ALKBH5 (fold change)
	Sample	A375	Ct values						△Ct					△△Ct					relative expression
			GAPDH	si-NC	si-MIR205HG-1	si-MIR205HG-3	si-MIR205HG-1 + NC	si-MIR205HG-1 + JMJD2C	si-NC	si-MIR205HG-1	si-MIR205HG-3	si-MIR205HG-1 + NC	si-MIR205HG-1 + JMJD2C	si-NC	si-MIR205HG-1	si-MIR205HG-3	si-MIR205HG-1 + NC	si-MIR205HG-1 + JMJD2C	si-NC	si-MIR205HG-1	si-MIR205HG-3	si-MIR205HG-1 + NC	si-MIR205HG-1 + JMJD2C
	IgG	Replicate 1	17.44	21.81	21.66	21.74	21.77	21.77	4.37	4.22	4.3	4.33	4.33	0.00333333	-0.15	-0.07	-0.04	-0.04	0.997692	1.10957	1.04972	1.02811	1.02811
		Replicate 2	16.52	20.94	20.91	20.86	20.97	20.88	4.42	4.39	4.34	4.45	4.36	0.0533333	-0.03	-0.08	0.03	-0.06	0.963707	1.02101	1.05702	0.97942	1.04247
		Replicate 3	17.28	21.59	21.69	21.76	21.71	21.81	4.31	4.41	4.48	4.43	4.53	-0.0566667	0.1	0.17	0.12	0.22	1.04006	0.933033	0.888843	0.920188	0.858565
		AVERAGE	17.08	21.4467	21.42	21.4533	21.4833	21.4867	4.36667	4.34	4.37333	4.40333	4.40667	-2.96059e-16	-0.0266667	0.00666667	0.0366667	0.04	1.00049	1.0212	0.998526	0.975907	0.976382
		STDEV	0.491528	0.452364	0.441928	0.513939	0.445571	0.525769	0.0550757	0.104403	0.0945163	0.064291	0.107858	0.0550757	0.125033	0.141539	0.0802081	0.156205	0.038253	0.0882684	0.0950585	0.0540488	0.102284
	H3K9me3	Replicate 1	17.33	20.46	19.29	19.6	19.38	20.15	3.13	1.96	2.27	2.05	2.82	-1.24	-2.26	-2.03	-2.28	-1.51	2.36199	4.78991	4.08405	4.85678	2.8481
		Replicate 2	17.56	20.82	19.7	19.81	19.84	20.51	3.26	2.14	2.25	2.28	2.95	-1.16	-2.25	-2.09	-2.17	-1.41	2.23457	4.75683	4.25748	4.50023	2.65737
		Replicate 3	17.06	20.3	19.32	19.57	19.31	20.24	3.24	2.26	2.51	2.25	3.18	-1.07	-2.15	-1.97	-2.18	-1.35	2.09943	4.43828	3.91768	4.53154	2.54912
		AVERAGE	17.3167	20.5267	19.4367	19.66	19.51	20.3	3.21	2.12	2.34333	2.19333	2.98333	-1.15667	-2.22	-2.03	-2.21	-1.42333	2.232	4.66167	4.0864	4.62952	2.68486
		STDEV	0.250267	0.266333	0.228546	0.130767	0.287924	0.18735	0.07	0.150997	0.144684	0.125033	0.1823	0.085049	0.0608276	0.06	0.0608276	0.080829	0.131295	0.194172	0.169912	0.197437	0.151374
	Enrichment of ALKBH5 (fold change)
	Sample	A2058	Ct values				△Ct			△△Ct			relative expression
			GAPDH	si-NC	si-MIR205HG-1	si-MIR205HG-3	si-NC	si-MIR205HG-1	si-MIR205HG-3	si-NC	si-MIR205HG-1	si-MIR205HG-3	si-NC	si-MIR205HG-1	si-MIR205HG-3
	IgG	Replicate 1	17.34	21.82	21.78	21.67	4.48	4.44	4.33	0.0706667	-0.04	-0.15	0.952198	1.02811	1.10957
		Replicate 2	18.04	22.48	22.66	22.44	4.44	4.62	4.4	0.0306667	0.18	-0.04	0.978968	0.882703	1.02811
		Replicate 3	18.652	22.96	22.9	23.03	4.308	4.248	4.378	-0.101333	-0.06	0.07	1.07276	1.04247	0.952638
		AVERAGE	18.0107	22.42	22.4467	22.38	4.40933	4.436	4.36933	2.96059e-16	0.0266667	-0.04	1.00131	0.984428	1.03011
		STDEV	0.656492	0.572364	0.589689	0.681982	0.0900074	0.186032	0.0357957	0.0900074	0.133167	0.11	0.0633124	0.0883878	0.0784847
	H3K9me3	Replicate 1	17.59	20.86	19.77	19.85	3.27	2.18	2.26	-1.21	-2.26	-2.07	2.31338	4.78991	4.19887
		Replicate 2	18.63	21.91	21	21.03	3.28	2.37	2.4	-1.16	-2.25	-2	2.23457	4.75683	4
		Replicate 3	17.68	20.98	19.79	20.13	3.3	2.11	2.45	-1.008	-2.138	-1.928	2.01112	4.40151	3.80527
		AVERAGE	17.9667	21.25	20.1867	20.3367	3.28333	2.22	2.37	-1.126	-2.216	-1.99933	2.18636	4.64942	4.00138
		STDEV	0.576223	0.574717	0.704438	0.61655	0.0152753	0.134536	0.0984886	0.105205	0.0677348	0.0710023	0.15679	0.215328	0.1968
C-D: ALKBH5 mRNA levels were quantified by RT-qPCR.
C	RT-qPCR data of ALKBH5 (GAPDH as internal reference)
	Sample		Ct values		△Ct	△△Ct	relative expression
			GAPDH	ALKBH5	ALKBH5	ALKBH5	ALKBH5
	PIG1	Replicate 1	17.24	22.38	5.14	-0.0166667	1.01162
		Replicate 2	17.61	22.7	5.09	-0.0666667	1.04729
		Replicate 3	16.88	22.12	5.24	0.0833333	0.943874
		AVERAGE	17.2433	22.4	5.15667	2.96059e-16	1.00093
		STDEV	0.365011	0.290517	0.0763763	0.0763763	0.0525321
	A375	Replicate 1	17.28	20.29	3.01	-2.13	4.37717
		Replicate 2	17.56	20.72	3.16	-1.93	3.81055
		Replicate 3	17.53	20.88	3.35	-1.89	3.70635
		AVERAGE	17.4567	20.63	3.17333	-1.98333	3.96469
		STDEV	0.153731	0.305123	0.170392	0.128582	0.360999
	A2058	Replicate 1	17.38	21.29	3.91	-1.23	2.34567
		Replicate 2	17.22	21.05	3.83	-1.26	2.39496
		Replicate 3	17.49	21.71	4.22	-1.02	2.02792
		AVERAGE	17.3633	21.35	3.98667	-1.17	2.25618
		STDEV	0.135769	0.334066	0.205994	0.130767	0.199212
	SK-Mel-28	Replicate 1	16.96	20.34	3.38	-1.76	3.38698
		Replicate 2	17.15	20.45	3.3	-1.79	3.45815
		Replicate 3	16.65	20.35	3.7	-1.54	2.90795
		AVERAGE	16.92	20.38	3.46	-1.69667	3.25103
		STDEV	0.252389	0.0608276	0.21166	0.136504	0.299239
	MV3	Replicate 1	17.25	20.81	3.56	-1.58	2.9897
		Replicate 2	17.54	21.02	3.48	-1.61	3.05252
		Replicate 3	17.33	21.18	3.85	-1.39	2.62079
		AVERAGE	17.3733	21.0033	3.63	-1.52667	2.88767
		STDEV	0.149778	0.185562	0.194679	0.119304	0.23325
D	RT-qPCR data of ALKBH5 (GAPDH as internal reference)								RT-qPCR data of ALKBH5 (GAPDH as internal reference)
	Sample	A375	Ct values		△Ct	△△Ct	relative expression		Sample	A2058	Ct values		△Ct	△△Ct	relative expression
			GAPDH	ALKBH5	ALKBH5	ALKBH5	ALKBH5				GAPDH	ALKBH5	ALKBH5	ALKBH5	ALKBH5
	control	Replicate 1	17.09	20.56	3.47	-0.06	1.04247		control	Replicate 1	17.57	21.67	4.1	-0.0933333	1.06683
		Replicate 2	17.19	20.7	3.51	-0.02	1.01396			Replicate 2	17.22	21.42	4.2	0.00666667	0.99539
		Replicate 3	17.01	20.62	3.61	0.08	0.946058			Replicate 3	16.87	21.15	4.28	0.0866667	0.941696
		AVERAGE	17.0967	20.6267	3.53	-1.4803e-16	1.00083			AVERAGE	17.22	21.4133	4.19333	-2.96059e-16	1.00131
		STDEV	0.090185	0.0702377	0.072111	0.072111	0.0495274			STDEV	0.35	0.260064	0.090185	0.090185	0.0627775
	si-NC	Replicate 1	17.39	20.79	3.4	-0.07	1.04972		si-NC	Replicate 1	17.74	21.91	4.17	0.07	0.952638
		Replicate 2	16.81	20.39	3.58	0.07	0.952638			Replicate 2	17.6	21.61	4.01	-0.19	1.14076
		Replicate 3	17.42	21.13	3.71	0.1	0.933033			Replicate 3	16.94	21.22	4.28	0	1
		AVERAGE	17.2067	20.77	3.56333	0.0333333	0.978463			AVERAGE	17.4267	21.58	4.15333	-0.04	1.03113
		STDEV	0.343851	0.370405	0.155671	0.0907377	0.0624816			STDEV	0.427239	0.345977	0.135769	0.134536	0.097851
	si-MIR205HG-1	Replicate 1	17.71	22.27	4.56	1.09	0.469761		si-MIR205HG-1	Replicate 1	17.69	22.48	4.79	0.69	0.619854
		Replicate 2	17.79	22.46	4.67	1.16	0.447513			Replicate 2	17.72	22.92	5.2	1	0.5
		Replicate 3	17.46	22.49	5.03	1.42	0.373712			Replicate 3	18.13	23.25	5.12	0.84	0.558644
		AVERAGE	17.6533	22.4067	4.75333	1.22333	0.430329			AVERAGE	17.8467	22.8833	5.03667	0.843333	0.559499
		STDEV	0.172143	0.119304	0.245832	0.173877	0.0502774			STDEV	0.245832	0.386307	0.217332	0.155027	0.0599315
	si-MIR205HG-3	Replicate 1	17.13	21.36	4.23	0.76	0.590496		si-MIR205HG-3	Replicate 1	17.59	22.04	4.45	0.35	0.784584
		Replicate 2	17.37	21.76	4.39	0.88	0.543367			Replicate 2	17.03	21.74	4.71	0.51	0.702222
		Replicate 3	16.41	20.61	4.2	0.59	0.664343			Replicate 3	17.13	21.99	4.86	0.58	0.668964
		AVERAGE	16.97	21.2433	4.27333	0.743333	0.599402			AVERAGE	17.25	21.9233	4.67333	0.48	0.71859
		STDEV	0.4996	0.583809	0.102144	0.145717	0.0609775			STDEV	0.298664	0.160728	0.207445	0.117898	0.0595226
	si-MIR205HG-1 + NC	Replicate 1	16.98	21.77	4.79	1.32	0.400535
		Replicate 2	17.41	22.41	5	1.49	0.356013
		Replicate 3	17.35	22.04	4.69	1.08	0.473029
		AVERAGE	17.2467	22.0733	4.82667	1.29667	0.409859
		STDEV	0.232881	0.321299	0.158219	0.205994	0.0590627
	si-MIR205HG-1 + JMJD2C	Replicate 1	17.28	21.11	3.83	0.36	0.779165
		Replicate 2	17.24	20.88	3.64	0.13	0.913831
		Replicate 3	17.64	21.42	3.78	0.17	0.888843
		AVERAGE	17.3867	21.1367	3.75	0.22	0.860613
		STDEV	0.220303	0.270986	0.0984886	0.122882	0.0716344

## Sheet: Figure 6
Fig 6 ALKBH5 overexpression reverses the inhibition of melanoma cell proliferation, invasion, and migration caused by silencing MIR205HG.
Cells were transfected with pcDNA3.1-ALKBH5 (ALKBH5), with pcDNA3.1 empty vector (NC) as negative control.
A: ALKBH5 expression levels were determined by RT-qPCR.
A	RT-qPCR data of ALKBH5 (GAPDH as internal reference)
	Sample		Ct values		△Ct	△△Ct	relative expression
			GAPDH	ALKBH5	ALKBH5	ALKBH5	ALKBH5
	NC	Replicate 1	17.92	20.84	2.92	-0.0733333	1.05214
		Replicate 2	17.62	20.58	2.96	-0.0333333	1.02337
		Replicate 3	17.14	20.24	3.1	0.106667	0.928731
		AVERAGE	17.56	20.5533	2.99333	1.4803e-16	1.00142
		STDEV	0.393446	0.300888	0.0945163	0.0945163	0.0645702
	ALKBH5	Replicate 1	16.73	15.03	-1.7	-4.62	24.59
		Replicate 2	17.28	15.74	-1.54	-4.5	22.6274
		Replicate 3	16.49	15.16	-1.33	-4.43	21.5557
		AVERAGE	16.8333	15.31	-1.52333	-4.51667	22.9244
		STDEV	0.40501	0.378021	0.185562	0.0960902	1.53878
B-C: Cell proliferation was evaluated by CCK-8 assay (B) and colony formation assay (C).
B	Sample		0 h	24 h	48 h	72 h
	si-MIR205HG-1	Replicate 1	0.276	0.349	0.501	0.657
		Replicate 2	0.205	0.357	0.381	0.52
		Replicate 3	0.179	0.284	0.437	0.563
		AVERAGE	0.22	0.33	0.439667	0.58
		STDEV	0.0502096	0.0400375	0.0600444	0.0700643
	si-MIR205HG-1 + NC	Replicate 1	0.235	0.326	0.443	0.535
		Replicate 2	0.159	0.35	0.454	0.488
		Replicate 3	0.176	0.254	0.363	0.567
		AVERAGE	0.19	0.31	0.42	0.53
		STDEV	0.0398873	0.04996	0.0496689	0.0397366
	si-MIR205HG-1 + ALKBH5	Replicate 1	0.205	0.392	0.592	0.796
		Replicate 2	0.158	0.363	0.623	0.679
		Replicate 3	0.237	0.295	0.525	0.715
		AVERAGE	0.2	0.35	0.58	0.73
		STDEV	0.0397366	0.0497896	0.0500899	0.059925
C	Sample	si-MIR205HG-1	si-MIR205HG-1 + NC	si-MIR205HG-1 + ALKBH5
	Replicate 1	110	88	144
	Replicate 2	104	111	162
	Replicate 3	89	108	175
	AVERAGE	101	102.333	160.333
	STDEV	10.8167	12.5033	15.5671
D-E: Cell invasion (D) and migration (E) were evaluated by Transwell assays.
D	Sample	si-MIR205HG-1	si-MIR205HG-1 + NC	si-MIR205HG-1 + ALKBH5
	Replicate 1	54	51	120
	Replicate 2	58	64	131
	Replicate 3	64	57	110
	AVERAGE	58.6667	57.3333	120.333
	STDEV	5.03322	6.50641	10.504
E	Sample	si-MIR205HG-1	si-MIR205HG-1 + NC	si-MIR205HG-1 + ALKBH5
	Replicate 1	71	93	126
	Replicate 2	84	86	158
	Replicate 3	78	77	137
	AVERAGE	77.6667	85.3333	140.333
	STDEV	6.50641	8.02081	16.2583

## Sheet: Figure 7
Fig 7 Silencing MIR205HG inhibits tumor growth via downregulating JMJD2C/ALKBH5.
The xenograft mouse model was established using A375 cells with MIR205HG knockdown.
A-B: Tumor volume and weight (representative pictures of tumors).
A	Sample		7 d	14 d	21 d	28 d
	sh-NC	Replicate 1	134.61	426.32	818.78	1209.48
		Replicate 2	188.26	375.13	862.47	1001.83
		Replicate 3	126.5	439.66	844.69	1210.58
		Replicate 4	137.72	376.13	684.99	1290.58
		Replicate 5	134.28	479.9	718.01	1148.44
		Replicate 6	92.77	342.94	688.95	951.24
		AVERAGE	135.69	406.68	769.648	1135.36
		STDEV	30.6511	50.6479	81.2488	132.02
	sh-MIR205HG	Replicate 1	171.28	293.96	431.42	813.15
		Replicate 2	193.45	205.33	542.25	725.84
		Replicate 3	184.43	294.43	414.67	835.89
		Replicate 4	103.39	328.57	437.84	727.54
		Replicate 5	120.15	267.9	430.74	904.53
		Replicate 6	105.4	183.73	344.98	670.94
		AVERAGE	146.35	262.32	433.65	779.648
		STDEV	41.2284	56.35	63.3207	86.3818
B	Sample	sh-NC	sh-MIR205HG
	Replicate 1	1.02	0.51
	Replicate 2	0.85	0.62
	Replicate 3	1.02	0.49
	Replicate 4	1.09	0.65
	Replicate 5	0.97	0.51
	Replicate 6	0.81	0.4
	AVERAGE	0.96	0.53
	STDEV	0.108444	0.091433
C: Positive rate of Ki67 in tumor tissues was tested by immunohistochemistry.
	Sample (%)	sh-NC	sh-MIR205HG
	Replicate 1	47.7	15.29
	Replicate 2	55.56	22.31
	Replicate 3	46.79	23.76
	Replicate 4	57.75	21.07
	Replicate 5	47.75	22.7
	Replicate 6	40.37	24.76
	AVERAGE	49.32	21.6483
	STDEV	6.34973	3.36001
D-F: Levels of MIR205HG, JMJD2C, and ALKBH5 in tumor tissues were determined by RT-qPCR.
D	RT-qPCR data of MIR205HG (GAPDH as internal reference)
	Sample		Ct values		△Ct	△△Ct	relative expression
			GAPDH	MIR205HG	MIR205HG	MIR205HG	MIR205HG
	sh-NC	Replicate 1	16.86	21.6	4.74	0.05	0.965936
		Replicate 2	18.32	23.17	4.85	0.16	0.895025
		Replicate 3	17.26	22.13	4.87	0.18	0.882703
		Replicate 4	16.35	20.89	4.54	-0.15	1.10957
		Replicate 5	18.26	22.8	4.54	-0.15	1.10957
		Replicate 6	18.21	22.81	4.6	-0.09	1.06437
		AVERAGE	17.5433	22.2333	4.69	0	1.00453
		STDEV	0.84054	0.865717	0.150732	0.150732	0.103894
	sh-MIR205HG	Replicate 1	16.32	22.28	5.96	1.22	0.429283
		Replicate 2	17.43	23.62	6.19	1.34	0.395021
		Replicate 3	17.56	23.42	5.86	0.99	0.503478
		Replicate 4	17.63	23.55	5.92	1.38	0.384219
		Replicate 5	16.84	22.84	6	1.46	0.363493
		Replicate 6	16.76	23	6.24	1.64	0.320856
		AVERAGE	17.09	23.1183	6.02833	1.33833	0.399392
		STDEV	0.527712	0.514448	0.152632	0.220401	0.0623429
E	RT-qPCR data of JMJD2C (GAPDH as internal reference)
	Sample		Ct values		△Ct	△△Ct	relative expression
			GAPDH	JMJD2C	JMJD2C	JMJD2C	JMJD2C
	sh-NC	Replicate 1	18.32	22.84	4.52	0.2045	0.867839
		Replicate 2	16.85	21.21	4.36	0.0445	0.969626
		Replicate 3	16.26	20.43	4.17	-0.1455	1.10611
		Replicate 4	17.65	21.763	4.113	-0.2025	1.15069
		Replicate 5	17.62	22	4.38	0.0645	0.956277
		Replicate 6	18.65	23	4.35	0.0345	0.97637
		AVERAGE	17.5583	21.8738	4.3155	0	1.00449
		STDEV	0.891233	0.975219	0.149216	0.149216	0.1046
	sh-MIR205HG	Replicate 1	18	23.19	5.19	0.67	0.628507
		Replicate 2	17	22	5	0.64	0.641713
		Replicate 3	16.32	21.26	4.94	0.77	0.586417
		Replicate 4	18.13	22.69	4.56	0.447	0.733567
		Replicate 5	17.86	23	5.14	0.76	0.590496
		Replicate 6	17.26	22.69	5.43	1.08	0.473029
		AVERAGE	17.4283	22.4717	5.04333	0.727833	0.608955
		STDEV	0.699383	0.718482	0.292073	0.208212	0.085215
F	RT-qPCR data of ALKBH5 (GAPDH as internal reference)
	Sample		Ct values		△Ct	△△Ct	relative expression
			GAPDH	ALKBH5	ALKBH5	ALKBH5	ALKBH5
	sh-NC	Replicate 1	17.62	22.55	4.93	0.25	0.840896
		Replicate 2	16.65	21.39	4.74	0.06	0.959264
		Replicate 3	18.35	23.21	4.86	0.18	0.882703
		Replicate 4	16.38	20.86	4.48	-0.2	1.1487
		Replicate 5	17.56	22.11	4.55	-0.13	1.09429
		Replicate 6	18.68	23.2	4.52	-0.16	1.11729
		AVERAGE	17.54	22.22	4.68	-2.96059e-16	1.00719
		STDEV	0.905561	0.959166	0.190263	0.190263	0.130522
	sh-MIR205HG	Replicate 1	18.23	23.56	5.33	0.4	0.757858
		Replicate 2	16.65	22	5.35	0.61	0.655197
		Replicate 3	17.56	22.8	5.24	0.38	0.768438
		Replicate 4	17.65	22.91	5.26	0.78	0.582367
		Replicate 5	16.59	21.74	5.15	0.6	0.659754
		Replicate 6	18.36	23.68	5.32	0.8	0.574349
		AVERAGE	17.5067	22.7817	5.275	0.595	0.666327
		STDEV	0.754842	0.790656	0.0744983	0.179304	0.0830432
G: JMJD2C protein levels in tumor tissues were determined by Western blot assay.
	Sample		Grey level		Relative expression
			β-actin	JMJD2C	JMJD2C/β-actin
	sh-NC	Replicate 1	227310	169194	0.744332
		Replicate 2	234484	184804	0.788131
		Replicate 3	238044	200774	0.843432
		Replicate 4	226507	133583	0.589752
		Replicate 5	239841	186538	0.777757
		Replicate 6	258269	210901	0.816594
		AVERAGE	237409	180966	0.76
		STDEV	11583.2	27268.9	0.0900004
	sh-MIR205HG	Replicate 1	255303	114460	0.44833
		Replicate 2	243675	95217	0.390754
		Replicate 3	222989	114824	0.514931
		Replicate 4	246213	115230	0.468009
		Replicate 5	253987	143975	0.56686
		Replicate 6	255443	125453	0.491119
		AVERAGE	246268	118193	0.480001
		STDEV	12442.1	15996.1	0.0600001

## Sheet: Figure 8
Fig 8 Molecular mechanism of MIR205HG in proliferation, invasion, and migration of melanoma cells.
MIR205HG upregulation may stabilize JMJD2C expression by binding to HuR and reduce H3K9me3 enrichment in the ALKBH5 promoter region to promote ALKBH5 transcription, thus facilitating proliferation, invasion, and migration of melanoma cells.
