# Supplementary material for: The promotive role of lncRNA MIR205HG in proliferation, invasion, and migration of melanoma cells via the JMJD2C/ALKBH5 axis
Source: PLoS One. 2024 Jan 22;19(1):e0290986. doi: 10.1371/journal.pone.0290986 (PMC10802967; doi:10.1371/journal.pone.0290986)
Supplement: S2 Data — (XLSX) [file pone.0290986.s004.xlsx]

## Sheet: 5A
	Enrichment of ALKBH5 (fold change)
	Sample	A375	Ct values						△Ct					△△Ct					relative expression
			GAPDH	si-NC	si-MIR205HG-1	si-MIR205HG-3	si-MIR205HG-1 + NC	si-MIR205HG-1 + JMJD2C	si-NC	si-MIR205HG-1	si-MIR205HG-3	si-MIR205HG-1 + NC	si-MIR205HG-1 + JMJD2C	si-NC	si-MIR205HG-1	si-MIR205HG-3	si-MIR205HG-1 + NC	si-MIR205HG-1 + JMJD2C	si-NC	si-MIR205HG-1	si-MIR205HG-3	si-MIR205HG-1 + NC	si-MIR205HG-1 + JMJD2C
	IgG	Replicate 1	17.33	21.76	21.76	21.7	21.72	21.76	4.43	4.43	4.37	4.39	4.43	-0.04	0	-0.06	-0.04	0	1.02811	1	1.04247	1.02811	1		1	1.05	1.03	1		0	-0.0703893	-0.0426443	0		4.43	4.35961	4.38736	4.43		21.76	21.6896	21.7174	21.76	0	21.76	21.69	21.72	21.76
		Replicate 2	16.47	21.03	21.12	21.07	20.88	20.89	4.56	4.65	4.6	4.41	4.42	0.09	0.09	0.04	-0.15	-0.14	0.939523	0.939523	0.972655	1.10957	1.10191		0.94	0.97	1.11	1.1		0.0892673	0.0439433	-0.15056	-0.137504		4.64927	4.60394	4.40944	4.4225		21.1193	21.0739	20.8794	20.8925	0	21.12	21.07	20.88	20.89
		Replicate 3	17.06	21.48	21.4	21.58	21.55	21.63	4.42	4.34	4.52	4.49	4.57	-0.05	-0.08	0.1	0.07	0.15	1.03526	1.05702	0.933033	0.952638	0.90125		1.06	0.93	0.95	0.9		-0.0840643	0.104697	0.0740006	0.152003		4.33594	4.5247	4.494	4.572		21.3959	21.5847	21.554	21.632	0	21.4	21.58	21.55	21.63
		AVERAGE	16.9533	21.4233	21.4267	21.45	21.3833	21.4267	4.47	4.47333	4.49667	4.43	4.47333	0	0.00333333	0.0266667	-0.04	0.00333333	1.00097	0.998847	0.982718	1.03011	1.00105																					0	0	0	0	0
		STDEV	0.439811	0.368284	0.320832	0.334515	0.44411	0.46929	0.0781025	0.159478	0.116762	0.052915	0.083865	0.0781025	0.085049	0.080829	0.11	0.145029	0.0533324	0.0587561	0.055406	0.0784847	0.100331																					0	0	0	0	0
	JMJD2C	Replicate 1	17.22	18.71	20.14	19.93	20.18	19.13	1.49	2.92	2.71	2.96	1.91	-2.94	-1.51	-1.66	-1.43	-2.52	7.67411	2.8481	3.16017	2.69447	5.73582	7.67	2.84	3.16	2.7	5.73	-2.93923	-1.50589	-1.65992	-1.43296	-2.51854	1.49077	2.92411	2.71008	2.95704	1.91146	18.7108	20.1441	19.9301	20.177	19.1315	18.71	20.14	19.93	20.18	19.13
		Replicate 2	17.65	19.35	20.97	20.5	20.76	19.5	1.7	3.32	2.85	3.11	1.85	-2.86	-1.33	-1.75	-1.3	-2.57	7.26015	2.51403	3.36359	2.46229	5.93809	7.26	2.52	3.36	2.46	5.95	-2.85997	-1.33342	-1.74846	-1.29866	-2.57289	1.70003	3.31658	2.85154	3.11134	1.84711	19.35	20.9666	20.5015	20.7613	19.4971	19.35	20.97	20.5	20.76	19.5
		Replicate 3	16.99	18.41	19.9	19.94	20.07	18.92	1.42	2.91	2.95	3.08	1.93	-3	-1.43	-1.57	-1.41	-2.64	8	2.69447	2.96905	2.65737	6.23332	8.02	2.69	2.96	2.65	6.23	-3.0036	-1.42761	-1.5656	-1.40599	-2.63923	1.4164	2.91239	2.9544	3.08401	1.93077	18.4064	19.9024	19.9444	20.074	18.9208	18.41	19.9	19.94	20.07	18.92
		AVERAGE	17.2867	18.8233	20.3367	20.1233	20.3367	19.1833	1.53667	3.05	2.83667	3.05	1.89667	-2.93333	-1.42333	-1.66	-1.38	-2.57667	7.64476	2.68553	3.16427	2.60471	5.96908
		STDEV	0.335012	0.480139	0.561456	0.326241	0.37072	0.293655	0.145717	0.23388	0.120554	0.0793725	0.0416333	0.0702377	0.090185	0.09	0.07	0.0602771	0.370796	0.167216	0.197301	0.124726	0.250191
	Enrichment of ALKBH5 (fold change)
	Sample	A2058	Ct values				△Ct			△△Ct			relative expression
			GAPDH	si-NC	si-MIR205HG-1	si-MIR205HG-3	si-NC	si-MIR205HG-1	si-MIR205HG-3	si-NC	si-MIR205HG-1	si-MIR205HG-3	si-NC	si-MIR205HG-1	si-MIR205HG-3
	IgG	Replicate 1	17.33	21.89	21.89	21.95	4.56	4.56	4.62	0.0833333	0	0.06	0.943874	1	0.959264		1	0.96		0	0.0588937		4.56	4.61889		21.89	21.9489		21.89	21.95
		Replicate 2	18.14	22.62	22.5	22.71	4.48	4.36	4.57	0.00333333	-0.12	0.09	0.997692	1.08673	0.939523		1.09	0.94		-0.124328	0.0892673		4.35567	4.56927		22.4957	22.7093		22.5	22.71
		Replicate 3	18.33	22.72	22.86	22.68	4.39	4.53	4.35	-0.0866667	0.14	-0.04	1.06191	0.907519	1.02811		0.91	1.03		0.136062	-0.0426443		4.52606	4.34736		22.8561	22.6774		22.86	22.68
		AVERAGE	17.9333	22.41	22.4167	22.4467	4.47667	4.48333	4.51333	2.96059e-16	0.00666667	0.0366667	1.00116	0.998085	0.975634
		STDEV	0.531068	0.4531	0.49034	0.430387	0.085049	0.107858	0.143643	0.085049	0.130128	0.0680686	0.0590961	0.0896232	0.0465087
	JMJD2C	Replicate 1	17.66	19.36	20.44	20.43	1.7	2.78	2.77	-2.86	-1.78	-1.85	7.26015	3.43426	3.605	7.24	3.44	3.61	-2.85599	-1.78241	-1.852	1.70401	2.77759	2.768	19.364	20.4376	20.428	19.36	20.44	20.43
		Replicate 2	18.25	19.95	20.9	21.01	1.7	2.65	2.76	-2.78	-1.71	-1.81	6.86852	3.27161	3.50642	6.88	3.27	3.51	-2.78241	-1.70929	-1.81147	1.69759	2.65071	2.75853	19.9476	20.9007	21.0085	19.95	20.9	21.01
		Replicate 3	17.84	19.46	20.76	20.23	1.62	2.92	2.39	-2.77	-1.61	-1.96	6.82108	3.05252	3.89062	6.82	3.06	3.9	-2.76977	-1.61353	-1.96347	1.62023	2.91647	2.38653	19.4602	20.7565	20.2265	19.46	20.76	20.23
		AVERAGE	17.9167	19.59	20.7	20.5567	1.67333	2.78333	2.64	-2.80333	-1.7	-1.87333	6.98325	3.2528	3.66735
		STDEV	0.302379	0.315753	0.235797	0.405134	0.046188	0.135031	0.216564	0.0493288	0.08544	0.0776745	0.240974	0.191566	0.199542

## Sheet: 5B
	Enrichment of ALKBH5 (fold change)
	Sample	A375	Ct values						△Ct					△△Ct					relative expression
			GAPDH	si-NC	si-MIR205HG-1	si-MIR205HG-3	si-MIR205HG-1 + NC	si-MIR205HG-1 + JMJD2C	si-NC	si-MIR205HG-1	si-MIR205HG-3	si-MIR205HG-1 + NC	si-MIR205HG-1 + JMJD2C	si-NC	si-MIR205HG-1	si-MIR205HG-3	si-MIR205HG-1 + NC	si-MIR205HG-1 + JMJD2C	si-NC	si-MIR205HG-1	si-MIR205HG-3	si-MIR205HG-1 + NC	si-MIR205HG-1 + JMJD2C
	IgG	Replicate 1	17.44	21.81	21.66	21.74	21.77	21.77	4.37	4.22	4.3	4.33	4.33	0.00333333	-0.15	-0.07	-0.04	-0.04	0.997692	1.10957	1.04972	1.02811	1.02811		1.11	1.05	1.03	1.03		-0.15056	-0.0703893	-0.0426443	-0.0426443		4.21944	4.29961	4.32736	4.32736		21.6594	21.7396	21.7674	21.7674	0	21.66	21.74	21.77	21.77
		Replicate 2	16.52	20.94	20.91	20.86	20.97	20.88	4.42	4.39	4.34	4.45	4.36	0.0533333	-0.03	-0.08	0.03	-0.06	0.963707	1.02101	1.05702	0.97942	1.04247		1.02	1.06	0.98	1.04		-0.0285692	-0.0840643	0.0291463	-0.0565835		4.39143	4.33594	4.44915	4.36342		20.9114	20.8559	20.9691	20.8834	0	20.91	20.86	20.97	20.88
		Replicate 3	17.28	21.59	21.69	21.76	21.71	21.81	4.31	4.41	4.48	4.43	4.53	-0.0566667	0.1	0.17	0.12	0.22	1.04006	0.933033	0.888843	0.920188	0.858565		0.93	0.89	0.92	0.86		0.104697	0.168123	0.120294	0.217591		4.4147	4.47812	4.43029	4.52759		21.6947	21.7581	21.7103	21.8076	0	21.69	21.76	21.71	21.81
		AVERAGE	17.08	21.4467	21.42	21.4533	21.4833	21.4867	4.36667	4.34	4.37333	4.40333	4.40667	-2.96059e-16	-0.0266667	0.00666667	0.0366667	0.04	1.00049	1.0212	0.998526	0.975907	0.976382																					0	0	0	0	0
		STDEV	0.491528	0.452364	0.441928	0.513939	0.445571	0.525769	0.0550757	0.104403	0.0945163	0.064291	0.107858	0.0550757	0.125033	0.141539	0.0802081	0.156205	0.038253	0.0882684	0.0950585	0.0540488	0.102284																					0	0	0	0	0
	H3K9me3	Replicate 1	17.33	20.46	19.29	19.6	19.38	20.15	3.13	1.96	2.27	2.05	2.82	-1.24	-2.26	-2.03	-2.28	-1.51	2.36199	4.78991	4.08405	4.85678	2.8481	2.36	4.8	4.09	4.84	2.85	-1.23879	-2.26303	-2.0321	-2.27501	-1.51096	3.13121	1.95697	2.2679	2.05499	2.81904	20.4612	19.287	19.5979	19.385	20.149	20.46	19.29	19.6	19.38	20.15
		Replicate 2	17.56	20.82	19.7	19.81	19.84	20.51	3.26	2.14	2.25	2.28	2.95	-1.16	-2.25	-2.09	-2.17	-1.41	2.23457	4.75683	4.25748	4.50023	2.65737	2.23	4.76	4.25	4.5	2.66	-1.15704	-2.25096	-2.08746	-2.16993	-1.41143	3.26296	2.13904	2.25254	2.28007	2.94857	20.823	19.699	19.8125	19.8401	20.5086	20.82	19.7	19.81	19.84	20.51
		Replicate 3	17.06	20.3	19.32	19.57	19.31	20.24	3.24	2.26	2.51	2.25	3.18	-1.07	-2.15	-1.97	-2.18	-1.35	2.09943	4.43828	3.91768	4.53154	2.54912	2.11	4.44	3.93	4.52	2.55	-1.07724	-2.15056	-1.97453	-2.17632	-1.3505	3.23276	2.25944	2.50547	2.25368	3.1795	20.2928	19.3194	19.5655	19.3137	20.2395	20.29	19.32	19.57	19.31	20.24
		AVERAGE	17.3167	20.5267	19.4367	19.66	19.51	20.3	3.21	2.12	2.34333	2.19333	2.98333	-1.15667	-2.22	-2.03	-2.21	-1.42333	2.232	4.66167	4.0864	4.62952	2.68486
		STDEV	0.250267	0.266333	0.228546	0.130767	0.287924	0.18735	0.07	0.150997	0.144684	0.125033	0.1823	0.085049	0.0608276	0.06	0.0608276	0.080829	0.131295	0.194172	0.169912	0.197437	0.151374
	Enrichment of ALKBH5 (fold change)
	Sample	A2058	Ct values				△Ct			△△Ct			relative expression
			GAPDH	si-NC	si-MIR205HG-1	si-MIR205HG-3	si-NC	si-MIR205HG-1	si-MIR205HG-3	si-NC	si-MIR205HG-1	si-MIR205HG-3	si-NC	si-MIR205HG-1	si-MIR205HG-3
	IgG	Replicate 1	17.34	21.82	21.78	21.67	4.48	4.44	4.33	0.0706667	-0.04	-0.15	0.952198	1.02811	1.10957		1.03	1.11		-0.0426443	-0.15056		4.43736	4.32944		21.7774	21.6694		21.78	21.67
		Replicate 2	18.04	22.48	22.66	22.44	4.44	4.62	4.4	0.0306667	0.18	-0.04	0.978968	0.882703	1.02811		0.88	1.03		0.184425	-0.0426443		4.62442	4.39736		22.6644	22.4374		22.66	22.44
		Replicate 3	18.652	22.96	22.9	23.03	4.308	4.248	4.378	-0.101333	-0.06	0.07	1.07276	1.04247	0.952638		1.04	0.95		-0.0565835	0.0740006		4.25142	4.382		22.9034	23.034		22.9	23.03
		AVERAGE	18.0107	22.42	22.4467	22.38	4.40933	4.436	4.36933	2.96059e-16	0.0266667	-0.04	1.00131	0.984428	1.03011
		STDEV	0.656492	0.572364	0.589689	0.681982	0.0900074	0.186032	0.0357957	0.0900074	0.133167	0.11	0.0633124	0.0883878	0.0784847
	H3K9me3	Replicate 1	17.59	20.86	19.77	19.85	3.27	2.18	2.26	-1.21	-2.26	-2.07	2.31338	4.78991	4.19887	2.31	4.78	4.2	-1.20789	-2.25701	-2.07039	3.27211	2.18299	2.25961	20.8621	19.773	19.8496	20.86	19.77	19.85
		Replicate 2	18.63	21.91	21	21.03	3.28	2.37	2.4	-1.16	-2.25	-2	2.23457	4.75683	4	2.24	4.76	4	-1.1635	-2.25096	-2	3.2765	2.36904	2.4	21.9065	20.999	21.03	21.91	21	21.03
		Replicate 3	17.68	20.98	19.79	20.13	3.3	2.11	2.45	-1.008	-2.138	-1.928	2.01112	4.40151	3.80527	2.01	4.4	3.8	-1.0072	-2.1375	-1.926	3.3008	2.1105	2.452	20.9808	19.7905	20.132	20.98	19.79	20.13
		AVERAGE	17.9667	21.25	20.1867	20.3367	3.28333	2.22	2.37	-1.126	-2.216	-1.99933	2.18636	4.64942	4.00138
		STDEV	0.576223	0.574717	0.704438	0.61655	0.0152753	0.134536	0.0984886	0.105205	0.0677348	0.0710023	0.15679	0.215328	0.1968

## Sheet: 3A
	Enrichment of MIR205HG (fold change)									Enrichment of MIR205HG (fold change)
	Sample	A375	Ct values		△Ct	△△Ct	relative expression			Sample	A2058	Ct values		△Ct	△△Ct	relative expression
			GAPDH	MIR205HG	MIR205HG	MIR205HG	MIR205HG					GAPDH	MIR205HG	MIR205HG	MIR205HG	MIR205HG
	IgG	Replicate 1	17.65	20.85	3.2	0.0666667	0.954842			IgG	Replicate 1	17.85	21.1	3.25	0.103333	0.93088
		Replicate 2	17.49	20.63	3.14	0.00666667	0.99539				Replicate 2	18.42	21.5	3.08	-0.0666667	1.04729
		Replicate 3	18.42	21.48	3.06	-0.0733333	1.05214				Replicate 3	18.36	21.47	3.11	-0.0366667	1.02574
		AVERAGE	17.8533	20.9867	3.13333	-1.4803e-16	1.00079				AVERAGE	18.21	21.3567	3.14667	-1.4803e-16	1.0013
		STDEV	0.497226	0.441173	0.0702377	0.0702377	0.0488761				STDEV	0.313209	0.222785	0.0907377	0.0907377	0.0619348
	HuR	Replicate 1	17.68	16.7	-0.98	-4.18	18.1261			HuR	Replicate 1	18.33	17.26	-1.07	-4.32	19.9733
		Replicate 2	18.33	17.49	-0.84	-3.98	15.7797				Replicate 2	18.41	17.24	-1.17	-4.25	19.0273
		Replicate 3	17.85	16.82	-1.03	-4.09	17.0299				Replicate 3	17.48	16.43	-1.05	-4.16	17.8766
		AVERAGE	17.9533	17.0033	-0.95	-4.08333	16.9786				AVERAGE	18.0733	16.9767	-1.09667	-4.24333	18.9591
		STDEV	0.337095	0.425715	0.0984886	0.100167	1.17405				STDEV	0.515396	0.473533	0.064291	0.0802081	1.05001
	Input	Replicate 1	18.33	16.9	-1.43	-4.63	24.761			Input	Replicate 1	17.852	16.6	-1.252	-4.502	22.6588
		Replicate 2	18.1	16.79	-1.31	-4.45	21.8566				Replicate 2	18.63	17.25	-1.38	-4.46	22.0087
		Replicate 3	17.93	16.4	-1.53	-4.59	24.0839				Replicate 3	18.09	16.86	-1.23	-4.34	20.2521
		AVERAGE	18.12	16.6967	-1.42333	-4.55667	23.5672				AVERAGE	18.1907	16.9033	-1.28733	-4.434	21.6399
		STDEV	0.200749	0.262742	0.110151	0.0945163	1.51959				STDEV	0.398649	0.327159	0.0810021	0.0840714	1.24502

## Sheet: 3B
	Enrichment of MIR205HG (fold change)									Enrichment of MIR205HG (fold change)
	Sample	A375	Ct values		△Ct	△△Ct	relative expression			Sample	A2058	Ct values		△Ct	△△Ct	relative expression
			GAPDH	MIR205HG	MIR205HG	MIR205HG	MIR205HG					GAPDH	MIR205HG	MIR205HG	MIR205HG	MIR205HG
	IgG	Replicate 1	17.46	20.8	3.34	-0.0633333	1.04488			IgG	Replicate 1	17.52	21.3	3.78	-0.08	1.05702
		Replicate 2	18.45	21.82	3.37	-0.0333333	1.02337				Replicate 2	18.09	21.96	3.87	0.01	0.993092
		Replicate 3	16.86	20.36	3.5	0.0966667	0.935191				Replicate 3	16.96	20.89	3.93	0.07	0.952638
		AVERAGE	17.59	20.9933	3.40333	-1.4803e-16	1.00115				AVERAGE	17.5233	21.3833	3.86	-1.4803e-16	1.00092
		STDEV	0.802932	0.748955	0.085049	0.085049	0.0581228				STDEV	0.565007	0.539846	0.0754983	0.0754983	0.052628
	HuR	Replicate 1	18.14	16.94	-1.2	-4.54	23.2636			HuR	Replicate 1	18.24	17.78	-0.46	-4.24	18.8959
		Replicate 2	18.24	17.36	-0.88	-4.25	19.0273				Replicate 2	18.41	17.97	-0.44	-4.31	19.8353
		Replicate 3	18.33	17.33	-1	-4.5	22.6274				Replicate 3	18.64	18.46	-0.18	-4.11	17.2677
		AVERAGE	18.2367	17.21	-1.02667	-4.43	21.6394				AVERAGE	18.43	18.07	-0.36	-4.22	18.6663
		STDEV	0.0950438	0.234307	0.161658	0.157162	2.28441				STDEV	0.200749	0.350856	0.156205	0.101489	1.29914
	Input	Replicate 1	17.89	16.29	-1.6	-4.94	30.6965			Input	Replicate 1	17.25	16.39	-0.86	-4.64	24.9333
		Replicate 2	18.63	16.85	-1.78	-5.15	35.5062				Replicate 2	17.63	16.72	-0.91	-4.78	27.4741
		Replicate 3	18.41	16.79	-1.62	-5.12	34.7755				Replicate 3	18.6	17.66	-0.94	-4.87	29.2426
		AVERAGE	18.31	16.6433	-1.66667	-5.07	33.6594				AVERAGE	17.8267	16.9233	-0.903333	-4.76333	27.2167
		STDEV	0.38	0.307463	0.0986577	0.113578	2.59187				STDEV	0.696156	0.658964	0.0404145	0.115902	2.16617
